# Supplementary material for: The Association of Periodontitis with Circadian Rhythm Disorders and Sleep—A Scoping Review
Source: Medicina (Kaunas). 2026 Mar 31;62(4):662. doi: 10.3390/medicina62040662 (PMC13117668; doi:10.3390/medicina62040662)
Supplement: Supplementary file 1 [file medicina-62-00662-s001.zip]

Archive with 2 entries (2 files):
- File S1.PRISMA-ScR-Fillable-Checklist_10Sept2019.pdf
- Table S1.pdf
